# Supplementary material for: Ornithine α-Ketoglutarate Alleviates Inflammation via Regulating Ileal Mucosa Microbiota and Metabolites in Enterotoxigenic Escherichia coli-Infected Pigs
Source: Front Nutr. 2022 Jun 7;9:862498. doi: 10.3389/fnut.2022.862498 (PMC9211023; doi:10.3389/fnut.2022.862498)
Supplement: Supplementary Data Sheet 1 — Effects of OKG supplementation on ileal mucosa differential metabolites in ETEC- infected pigs. [file Data_Sheet_1.xlsx]

## Sheet: ETEC.vs.CONTROL_Diff
pos	Compound_ID	Name	m/z	log2FC	Pvalue	VIP	Up.Down
	Com_7670_pos	Coenzyme Q2	319.194	2.7439	0.000679897	3.12009	up
	Com_12381_pos	Kojic acid	143.032	0.479638	0.0021315	2.03745	up
	Com_14355_pos	PC (14:1e/20:0)	746.604	-1.11928	0.00404324	3.11367	down
	Com_3891_pos	PC (18:0/18:1)	788.616	0.75074	0.00953027	2.73845	up
	Com_17014_pos	PC (14:1e/22:1)	772.62	1.33087	0.0119893	2.53178	up
	Com_26501_pos	PC (14:1e/24:2)	798.63	0.587453	0.0124027	1.88865	up
	Com_109_pos	Stearamide	284.295	0.875903	0.0156285	1.74334	up
	Com_26906_pos	PC (14:0e/18:2)	716.557	1.02546	0.0157308	2.71505	up
	Com_3032_pos	Sulfoacetic acid	122.975	1.3143	0.017724	2.79511	up
	Com_17995_pos	L-Tyrosinemethylester	196.097	0.840974	0.0194225	2.3848	up
	Com_14592_pos	LPC 15:1	480.308	1.23692	0.0195992	2.17866	up
	Com_13682_pos	3-hydroxy-2-octylpentanedioic acid	243.159	0.560069	0.0201275	1.08528	up
	Com_16479_pos	2-Thio-acetyl MAGE	397.273	0.760309	0.0220172	1.29643	up
	Com_3996_pos	Ergocalciferol	397.346	1.37147	0.0280034	1.6717	up
	Com_22740_pos	NVP-231	432.18	2.01858	0.0399053	1.99216	up
	Com_4004_pos	Maltotetraose	689.211	1.6563	0.0403427	1.78255	up
	Com_14072_pos	Heptadecanoic Acid	293.247	0.923767	0.0423859	2.25158	up
	Com_3027_pos	Prolylleucine	229.155	1.56666	0.0458351	2.50739	up
neg	Compound_ID	Name	m/z	log2FC	Pvalue	VIP	Up.Down
	Com_14902_neg	D-Threose	239.078	1.18398	0.0163345	1.97594	up
	Com_1762_neg	Allantoin	157.037	1.30288	0.0358488	1.74413	up
	Com_104_neg	L-Threonic acid	135.03	1.25333	0.041041	1.72556	up

## Sheet: CONTROL.vs.OKG_Diff
	Compound_ID	Name	m/z	log2FC	Pvalue	VIP	Up.Down
	Com_22740_pos	NVP-231	432.18	-2.62133	3.80935e-05	2.91387	down
	Com_4832_pos	(S)-Bromoenol lactone	334.043	1.34335	0.00243569	2.37496	up
	Com_386_pos	Epigallocatechin	307.083	1.38547	0.00297519	2.38815	up
	Com_696_pos	4-(methylthio)-6-phenyl-2-(3-pyridyl)pyrimidine-5-carbonitrile	305.084	1.44837	0.00341676	2.37362	up
	Com_99_pos	L-Glutathione oxidized	613.159	1.51539	0.00344382	2.40643	up
	Com_17919_pos	Sulfamerazine	265.074	-0.99184	0.00432769	2.22854	down
	Com_22116_pos	VMH	386.191	-1.62767	0.00445942	1.98724	down
	Com_5103_pos	(-)-Epigallocatechin	635.141	1.61797	0.00518259	2.15104	up
	Com_552_pos	Dihydrothymine	129.066	-0.535404	0.00821994	1.35631	down
	Com_5815_pos	5'-Deoxy-5'-(Methylthio)Adenosine	298.096	0.84624	0.0109486	2.06012	up
	Com_18913_pos	Leukotriene C4	626.309	-1.2111	0.0123601	2.05131	down
	Com_179_pos	Thiazolidine-4-carboxylic acid	134.027	-1.39206	0.0137579	1.45509	down
	Com_17820_pos	Sulfamethazine	279.089	-0.66205	0.0147895	1.88014	down
	Com_2317_pos	Urocanic acid	157.061	-0.816675	0.0160166	1.75344	down
	Com_9997_pos	N1-cyclooctyl-4-hydroxy-1-piperidinecarbothioamide	155.071	-1.09448	0.0198597	2.10648	down
	Com_2966_pos	L-Homocitrulline	190.119	1.10084	0.0219677	2.55756	up
	Com_1153_pos	TQH	385.183	-0.645513	0.0221933	1.7266	down
	Com_822_pos	2,3-Pyridinedicarboxylic acid	168.029	-0.787772	0.0245003	1.41226	down
	Com_2933_pos	H-Gly-Pro-OH	173.092	1.02259	0.0261095	2.50083	up
	Com_5226_pos	4-chlorophenyl 1-benzyl-3-(tert-butyl)-1H-pyrazole-5-carboxylate	369.141	-4.64827	0.026749	2.78585	down
	Com_12340_pos	N-(1-methyl-3-phenyl-1H-pyrazol-5-yl)-N'-(2-thienyl)urea	315.071	-2.65143	0.0286461	2.79661	down
	Com_7241_pos	Acetylcysteine	164.037	-0.930667	0.0306857	2.03727	down
	Com_4519_pos	4-Phenyl-3-buten-2-one	147.08	-0.996315	0.0319591	1.76528	down
	Com_27056_pos	AMH	358.147	-2.0322	0.0337341	2.68061	down
	Com_1230_pos	16(R)-HETE	343.224	-1.43352	0.0352951	1.98559	down
	Com_2098_pos	Adenine	136.062	0.80696	0.0358515	1.88335	up
	Com_257_pos	gamma-Glutamyltyrosine	294.097	-1.33228	0.0359449	1.48407	down
	Com_9683_pos	Thromboxane B2	393.225	-0.841483	0.0363325	1.73727	down
	Com_3235_pos	Cannabidiolic acid	359.219	-1.53353	0.0384834	2.01162	down
	Com_17995_pos	L-Tyrosinemethylester	196.097	-0.893291	0.0385174	2.30297	down
	Com_70_pos	Indole-3-acrylic acid	188.071	-0.482384	0.0402797	2.13718	down
	Com_71_pos	DL-Tryptophan	205.097	-0.482405	0.0405056	2.14299	down
	Com_12123_pos	Coniferyl alcohol	181.087	-0.712244	0.0413737	2.17488	down
	Com_109_pos	Stearamide	284.295	0.628631	0.0428064	1.30924	up
	Com_1281_pos	3-Methylhistamine	126.103	-0.759033	0.0437032	1.66494	down
	Com_6730_pos	1-[4-hydroxy-3-(3-methylbut-2-en-1-yl)phenyl]ethan-1-one	205.122	-1.29475	0.0438542	1.63996	down
	Com_2197_pos	1,4-Dihydro-1-Methyl-4-Oxo-3-Pyridinecarboxamide	153.066	-0.479844	0.0445459	1.11482	down
	Com_7447_pos	Nicotinate ribonucleoside	256.081	-0.443217	0.0445907	1.46027	down
	Com_5252_pos	Benzoic acid	123.044	-0.613665	0.0453302	1.6547	down
	Com_12381_pos	Kojic acid	143.032	0.388701	0.0470307	1.82025	up
	Com_11194_pos	Homocysteic acid	184.029	-0.752253	0.0471612	1.65411	down
	Com_9487_pos	N-Stearoyl taurine	409.31	1.2237	0.0472311	1.83764	up
	Com_6005_pos	2-(Dimethylamino)Guanosine	312.129	-1.08096	0.0492029	1.99348	down
neg	Compound_ID	Name	m/z	log2FC	Pvalue	VIP	Up.Down
	Com_1590_neg	(2R)-2,3-Dihydroxypropanoic acid	105.019	-1.32252	0.0160839	2.37815	down
	Com_24169_neg	Feruloylcholine	279.147	-1.98557	0.0169183	2.83483	down
	Com_56_neg	Chenodeoxycholic Acid	437.291	-1.17179	0.0348572	2.05262	down
	Com_76_neg	11,12-Epoxy-(5Z,8Z,11Z)-icosatrienoic acid	319.228	-1.8237	0.0378687	1.52658	down
	Com_5422_neg	(±)14(15)-DiHET	337.238	-1.58192	0.0383667	2.03132	down
	Com_12092_neg	Lanthionine	239.021	0.604297	0.0458436	1.8887	up
	Com_24464_neg	Perillic acid	165.092	-1.59368	0.0485646	2.30982	down

## Sheet: ETEC.vs.OKG_ETEC_Diff
	Compound_ID	Name	m/z	log2FC	Pvalue	VIP	Up.Down
pos	Com_7670_pos	Coenzyme Q2	319.194	3.07316	0.000567096	2.61616	up
	Com_5100_pos	Cafestol	317.211	-1.71312	0.000730426	1.96835	down
	Com_12381_pos	Kojic acid	143.032	0.499322	0.000905894	1.7361	up
	Com_4488_pos	5-trans-Prostaglandin E2	335.222	-1.69439	0.000976581	2.12079	down
	Com_5708_pos	3-ethyl-4-hydroxy-1-methyl-1,2-dihydroquinolin-2-one	204.102	2.69235	0.00251158	2.15988	up
	Com_9997_pos	N1-cyclooctyl-4-hydroxy-1-piperidinecarbothioamide	155.071	-1.29891	0.00481886	1.67333	down
	Com_6_pos	Hypoxanthine	137.046	-1.71771	0.00486053	1.70196	down
	Com_10_pos	Creatine	132.077	-1.03646	0.00722469	1.76344	down
	Com_7437_pos	D-α-Tocopherol	431.389	1.43657	0.0095559	1.47827	up
	Com_1608_pos	Spermidine	146.165	2.64198	0.00986128	1.94171	up
	Com_15776_pos	Methyl 3-indolyacetate	190.086	0.71128	0.0124715	1.67199	up
	Com_341_pos	N-P-Coumaroyl Spermidine	292.202	2.81507	0.0145193	1.82572	up
	Com_380_pos	Tyramine	138.092	2.73594	0.0145314	1.81959	up
	Com_5130_pos	SM (d24:1/12:1)	729.578	-0.981844	0.0169393	1.30272	down
	Com_3749_pos	PC (20:3/20:4)	832.585	-0.93265	0.0180756	1.64087	down
	Com_3032_pos	Sulfoacetic acid	122.975	1.24537	0.020741	2.52492	up
	Com_18093_pos	3-Methoxytyramine	357.178	0.7798	0.0212895	1.73698	up
	Com_17820_pos	Sulfamethazine	279.089	-0.887645	0.0224845	1.50979	down
	Com_7309_pos	3-(3,4-Dihydroxyphenyl)-2-Methylalanine	212.092	1.86366	0.0228045	1.52369	up
	Com_2933_pos	H-Gly-Pro-OH	173.092	0.678962	0.0230091	1.42113	up
	Com_1441_pos	Hypotaurine	219.047	1.22973	0.0243032	1.45148	up
	Com_2044_pos	Thr-Leu	233.15	2.81042	0.0270695	1.54101	up
	Com_8596_pos	Ergosta-5,7,9(11),22-Tetraen-3-beta-Ol	395.331	-1.34826	0.0283685	1.46067	down
	Com_973_pos	Loxoprofen	247.129	2.08125	0.0288722	1.42626	up
	Com_8669_pos	Ala-trp	276.135	1.84986	0.029044	1.52867	up
	Com_2966_pos	L-Homocitrulline	190.119	0.684655	0.0305094	1.47065	up
	Com_8949_pos	PC (18:4e/22:3)	818.605	-0.71076	0.032022	1.23272	down
	Com_25893_pos	PC (18:5e/17:2)	748.527	-1.24676	0.0333845	1.17624	down
	Com_23433_pos	N-Desmethylclomipramine	301.152	0.835686	0.0367372	1.36911	up
	Com_16968_pos	Ip7G	366.177	0.976632	0.0370404	1.11195	up
	Com_16649_pos	Nor-9-carboxy-δ9-THC	345.206	1.35214	0.0375401	1.79326	up
	Com_2578_pos	1,7-bis(4-hydroxyphenyl)heptan-3-one	281.15	1.99901	0.0388626	1.51929	up
	Com_29803_pos	PC (20:2/22:6)	858.589	-1.35423	0.0393318	1.4003	down
	Com_10286_pos	(2E)-3-(3,4-dimethoxyphenyl)prop-2-enoic acid	209.081	2.02565	0.0394667	1.38692	up
	Com_10335_pos	Cortodoxone	347.22	2.6065	0.0405026	2.03642	up
	Com_19480_pos	DL-Serine	106.05	0.937641	0.0415726	2.80935	up
	Com_14355_pos	PC (14:1e/20:0)	746.604	-0.649146	0.0421252	1.1132	down
	Com_24183_pos	Prostaglandin B2	691.421	-1.92487	0.043431	1.28198	down
	Com_3180_pos	Amikacin	586.289	5.2685	0.0439309	1.4708	up
	Com_436_pos	2-Aminoadipic acid	162.076	-0.872781	0.0440701	1.21467	down
	Com_24328_pos	Estradiol	273.185	-0.941027	0.0456337	1.62631	down
	Com_3951_pos	1-(3-phenylpropanoyl)-4-piperidinecarboxylic acid	262.14	1.65279	0.0459671	1.53875	up
neg	Compound_ID	Name	m/z	log2FC	Pvalue	VIP	Up.Down
	Com_13401_neg	(+/-)7(8)-DiHDPA	361.239	-1.70826	0.00100785	2.44831	down
	Com_14902_neg	D-Threose	239.078	1.49865	0.00264558	2.72006	up
	Com_2112_neg	20-hydroxy Leukotriene B4	333.208	-2.05792	0.00708343	1.83425	down
	Com_3682_neg	13,14-dihydro-15-keto Prostaglandin A2	315.197	-2.12352	0.00771055	1.81666	down
	Com_1395_neg	11β-Prostaglandin E2	351.218	-1.67602	0.0110358	1.7057	down
	Com_3719_neg	LPI 22:5	645.305	-1.11918	0.0130653	1.93534	down
	Com_168_neg	LPI 20:4	619.29	-1.17983	0.0148952	1.88638	down
	Com_4709_neg	Tyrosylalanine	251.104	1.06426	0.0155919	2.00596	up
	Com_12417_neg	Gly-Tyr-Ala	308.126	1.02927	0.0323929	2.12671	up
	Com_10633_neg	5-Hydroxyindole-2-carboxylic acid	176.035	2.07621	0.0362956	2.71646	up
	Com_6161_neg	FAHFA (16:1/18:3)	529.424	-1.01619	0.0364141	1.15116	down

## Sheet: OKG.vs.OKG_ETEC_Diff
	Compound_ID	Name	m/z	log2FC	Pvalue	VIP	Up.Down
pos	Com_7437_pos	D-α-Tocopherol	431.389	2.35784	0.000601623	2.96299	up
	Com_22116_pos	VMH	386.191	2.50788	0.000618633	3.00588	up
	Com_5708_pos	3-ethyl-4-hydroxy-1-methyl-1,2-dihydroquinolin-2-one	204.102	2.3081	0.00126205	2.31985	up
	Com_244_pos	ACar 5:0	264.182	-1.80515	0.00151578	2.45405	down
	Com_10132_pos	YLH	415.202	1.51413	0.00191998	1.98769	up
	Com_355_pos	Propionylcarnitine	218.139	-2.31767	0.00217672	2.17737	down
	Com_16968_pos	Ip7G	366.177	1.99298	0.00248566	2.6106	up
	Com_18395_pos	5-amino-2-(dimethylamino)benzoic acid	181.097	-1.32463	0.00295856	1.95766	down
	Com_1608_pos	Spermidine	146.165	2.31691	0.00348221	2.17222	up
	Com_3016_pos	HET0016	229.129	1.64656	0.00355493	2.15206	up
	Com_7018_pos	ERH	463.197	1.03001	0.00364306	1.83267	up
	Com_3951_pos	1-(3-phenylpropanoyl)-4-piperidinecarboxylic acid	262.14	1.56057	0.00386909	2.21211	up
	Com_341_pos	N-P-Coumaroyl Spermidine	292.202	2.3062	0.0041024	2.03066	up
	Com_380_pos	Tyramine	138.092	2.25605	0.00413743	2.03277	up
	Com_3180_pos	Amikacin	586.289	2.12372	0.00490308	1.39854	up
	Com_3273_pos	Gamma-Glu-Leu	261.145	1.06203	0.00537399	1.40526	up
	Com_9943_pos	DL-5-Methoxytryptophan	235.108	0.439163	0.00546092	1.87612	up
	Com_9474_pos	4-oxo-5-phenylpentanoic acid	175.076	2.1305	0.00657993	2.0958	up
	Com_1441_pos	Hypotaurine	219.047	1.13974	0.00699454	2.19668	up
	Com_14513_pos	IRH	447.244	1.20867	0.00797336	1.39053	up
	Com_3454_pos	4'-Methoxyacetophenone	151.076	2.49058	0.00801107	2.07463	up
	Com_137_pos	Acetyl-L-carnitine	204.123	-0.639781	0.0098434	1.12761	down
	Com_4791_pos	5-Hydroxylysine	163.108	0.954125	0.00990444	1.98157	up
	Com_4141_pos	4-Phenylbutyric acid	165.091	2.23504	0.0122813	2.20164	up
	Com_433_pos	indoline-2-carboxylic acid	164.071	-1.56619	0.0128317	2.10583	down
	Com_2983_pos	5'-S-Methyl-5'-thioadenosine	298.097	-0.875436	0.0187297	1.30175	down
	Com_2889_pos	2-Oxindole	134.06	-2.70371	0.0200909	1.63424	down
	Com_7309_pos	3-(3,4-Dihydroxyphenyl)-2-Methylalanine	212.092	1.78897	0.021806	2.05617	up
	Com_15246_pos	Spermine	203.223	-0.609369	0.023177	1.74451	down
	Com_3702_pos	trans-2-Butene-1,4-dicarboxylic Acid	127.039	0.73906	0.0241591	1.75567	up
	Com_1426_pos	Oxaceprol	174.076	1.00964	0.0252427	1.19646	up
	Com_2302_pos	α-Aspartylphenylalanine	281.114	1.75689	0.0290206	1.78675	up
	Com_27056_pos	AMH	358.147	2.11802	0.0303981	2.4218	up
	Com_2098_pos	Adenine	136.062	-0.802558	0.0328658	1.71918	down
	Com_6148_pos	VLH	406.184	2.40815	0.0331049	2.00432	up
	Com_257_pos	gamma-Glutamyltyrosine	294.097	1.35064	0.0337642	1.30485	up
	Com_1014_pos	Cytidine	244.093	1.07068	0.035255	1.94245	up
	Com_5815_pos	5'-Deoxy-5'-(Methylthio)Adenosine	298.096	-0.746814	0.0353303	1.48421	down
	Com_12290_pos	Cholesterol	387.362	1.90402	0.0354761	2.1264	up
	Com_16479_pos	2-Thio-acetyl MAGE	397.273	-1.6118	0.0357084	2.23215	down
	Com_70_pos	Indole-3-acrylic acid	188.071	0.452442	0.0380759	1.74085	up
	Com_430_pos	L-Histidine	156.077	0.579532	0.0383337	2.0151	up
	Com_6349_pos	Cadaverine	103.123	1.24278	0.0385632	1.45189	up
	Com_3149_pos	Thymine	127.05	-0.505659	0.0389363	1.65188	down
	Com_801_pos	IKK	194.65	1.14462	0.039028	1.29049	up
	Com_71_pos	DL-Tryptophan	205.097	0.448739	0.0396656	1.73206	up
	Com_1124_pos	Serotonin	177.103	0.417055	0.039885	1.80518	up
	Com_5773_pos	Cystathionine	223.075	-1.35073	0.0416973	1.62185	down
	Com_7646_pos	Vitamin A	287.237	1.10013	0.0418396	1.35978	up
	Com_15526_pos	1-[(3S)-3-(5-Fluoro-1,3-benzoxazol-2-yl)-1-pyrrolidinyl]ethanone	249.102	-2.18441	0.0424949	1.71456	down
	Com_109_pos	Stearamide	284.295	-1.28043	0.0436119	1.92383	down
	Com_1788_pos	(+)-alpha-Lipoic acid	207.051	0.35236	0.0476728	1.313	up
	Com_973_pos	Loxoprofen	247.129	1.4813	0.048787	1.55048	up
neg	Compound_ID	Name	m/z	log2FC	Pvalue	VIP	Up.Down
	Com_742_neg	L-Cysteine-S-sulfate	199.969	2.62303	0.000813415	2.23738	up
	Com_9193_neg	LPG 18:0	511.304	-1.02624	0.00535498	1.75565	down
	Com_3974_neg	N-{5-[(dimethylamino)sulfonyl]-2-methylphenyl}cyclohexanecarboxamide	323.146	1.68965	0.0108833	2.54092	up
	Com_1590_neg	(2R)-2,3-Dihydroxypropanoic acid	105.019	1.04337	0.0125518	2.1159	up
	Com_4407_neg	Guanosine 5'-diphospho-D-mannose	586.06	-1.175	0.0140707	1.18856	down
	Com_403_neg	4-Hydroxybutyric acid (GHB)	103.04	-1.56213	0.0174107	1.70225	down
	Com_22444_neg	13-HPODE	311.223	-0.686537	0.0190528	1.15406	down
	Com_693_neg	N-Acetylneuraminic acid	308.099	-1.0578	0.0204405	1.3577	down
	Com_3622_neg	N-(4-chlorophenethyl)-1-adamantanecarboxamide	316.151	1.18602	0.0236203	1.33807	up
	Com_1536_neg	D-Proline	114.056	-1.17938	0.0295518	1.52492	down
	Com_168_neg	LPI 20:4	619.29	-0.968421	0.0301482	1.30731	down
	Com_1242_neg	Corchorifatty acid F	327.218	1.86413	0.0356904	1.82922	up
	Com_3699_neg	N-Methylglutamic acid	160.062	-1.26556	0.0432556	1.48824	down
	Com_2014_neg	N-Acetyl-DL-tryptophan	245.093	1.93452	0.0437976	1.48196	up
	Com_208_neg	LPG 18:1	509.289	-0.815013	0.0453207	1.03768	down
	Com_6494_neg	(+/-)11(12)-DiHET	373.209	2.29926	0.0456639	1.53687	up
	Com_470_neg	δ-Gluconic acid δ-lactone	177.041	1.2405	0.0470692	1.1595	up
	Com_4432_neg	Salvinorin B	389.168	0.786136	0.0493442	1.17182	up
